# Supplementary material for: Supramolecular Enzymatic Labeling for Aptamer Switch-Based Electrochemical Biosensor
Source: Biosensors (Basel). 2022 Jul 12;12(7):514. doi: 10.3390/bios12070514 (PMC9313153; doi:10.3390/bios12070514)
Supplement: Supplementary file 1 [file biosensors-12-00514-s001.zip]

Archive with 1 entries (1 files):
- biosensors-1747537-supplementary.pdf
